# Supplementary material for: Inhibiting acute, axonal DLK palmitoylation is neuroprotective and avoids deleterious effects of cell-wide DLK inhibition
Source: Nat Commun. 2025 Apr 3;16:3031. doi: 10.1038/s41467-025-58036-6 (PMC11968826; doi:10.1038/s41467-025-58036-6)
Supplement: Supplementary file 4 — Source data [file 41467_2025_58036_MOESM4_ESM.xlsx]

## Sheet: Figure1
Figure1C	Vehicle	DLKi-3511
	0	0.012029
	0.000787	0.005255
	0.000857	0.004461
	0.000436	0.00555
	0	0.003684
Figure1D	Vehicle	DLKi-3511
	0	0.179547
	0.002171	0.287825
	0.049202	0.34134
	0.012123	0.156397
Figure1E	Vehicle	DLKi-3511
	0.030721	0.140465
	0.082538	0.316344
	0.057831	0.345926
	0.061084	0.242169
Figure1F	Vehicle	DLKi-3511
	0.018209	0.092357
	0.035408	0.124305
	0.06721	0.140273
	0.039409	0.145583
	0.031998	0.090549

## Sheet: Figure2
Figure2B							Figure2C
	NGF	TD
	Vehicle	Vehicle	2BP
	1615.2	2173.97	696.557
	1272.25	1922.99	728.807
	1700.13	2216.24	425.862
	1324.55	1741.43	787.999
	1497.11	2037.82	555.336
Figure2D
	NGF	TD
	Vehicle	Vehicle	2BP
	0.440928	0.838442	0.059309
	0.418342	1.06233	0.056281
	0.551273	0.648087	0.04091
	0.566781	1.25373	0.225435
	0.538421	0.872684	0.12688
	0.548839	0.97228	0
	0.523166	1.04756
Figure2F
	ᕀ	ᕀ	-	-	NGF
	-	ᕀ	-	ᕀ	2BP
	0.4715	6.687	42.36	1.514
	2.273	4.326	57.74	6.748
	9.698	9.136	54.08	13.51

## Sheet: Figure3
		Figure3B	Figure3C
		Puncta/NLS	Vesicle Average Intensity
	2BP	0.325495	0.671845
	SD	0.283144	0.0971992
	MEAN	0.986137	0.981654
	MEAN-2SD	0.702993	0.884454
	MEAN+2SD	1.26928	1.07885
	RAW number for all 26,644 compounds	0.978431	0.852585
		1.01029	0.964654
		1.09495	0.906127
		1.1033	0.97453
		1.01934	1.05858
		0.950648	0.885526
		0.928353	0.873283
		1.08656	0.946738
		0.935122	0.903611
		0.891965	0.937725
		1.0047	0.914416
		1.06454	0.968847
		1.02766	0.980784
		1.14349	0.981699
		0.965495	0.974467
		0.785182	0.890294
		1.15495	1.02067
		0.942014	0.989365
		1.03945	0.979049
		0.958082	0.881393
		0.964026	0.950626
		1.0356	1.01224
		1.04423	0.978417
		0.691364	0.905039
		0.890905	0.941898
		0.784084	0.882052
		1.20677	1.0706
		0.884424	0.940128
		0.977452	1.01983
		1.04754	0.957774
		1.00868	1.01165
		0.924264	0.973536
		0.7971	0.910296
		0.940618	0.971162
		1.0619	1.02459
		0.906311	0.96716
		1.314	1.09644
		0.968376	0.969407
		1.03657	0.997839
		1.01295	0.964528
		0.973816	0.961453
		0.845313	0.996695
		0.780427	0.91508
		0.772004	0.914606
		1.01178	0.985904
		0.92615	0.970783
		0.844451	0.941883
		1.00955	0.955989
		0.999568	0.975325
		1.01965	0.961381
		0.551366	0.875405
		0.932877	0.990284
		1.00698	0.957695
		0.692182	0.890263
		0.832591	0.916143
		0.761986	0.914458
		1.32452	1.12418
		0.983153	1.03765
		0.729632	0.91978
		0.97545	0.942908
		1.04849	1.03504
		0.979116	0.986626
		1.10795	1.007
		1.04053	0.987358
		0.954964	1.03881
		0.861139	0.959777
		1.16474	1.0567
		1.02074	1.04673
		0.945463	1.0428
		1.10906	0.936663
		1.05105	0.988302
		0.969058	0.985817
		0.983364	0.908123
		0.672756	0.822131
		1.02749	1.07412
		0.913343	1.00484
		1.1445	1.04718
		0.919431	0.967989
		0.829894	0.978276
		0.910638	1.02496
		0.915043	0.96319
		0.866339	0.881557
		0.939593	0.916869
		0.958845	0.990936
		0.828281	0.880643
		0.831117	0.905148
		0.81213	0.928998
		0.926314	0.96638
		0.937746	0.916035
		0.881915	0.999225
		0.889852	0.932098
		1.06632	1.03271
		0.886724	0.94
		0.953813	1.02818
		0.965174	0.968139
		0.914326	1.02892
		0.96171	0.996365
		0.981897	1.02681
		1.02279	1.06065
		1.00829	1.02997
		1.07617	1.07947
		1.07391	1.06265
		0.984853	1.01674
		1.06232	1.08788
		0.924703	0.989892
		0.982733	1.02762
		0.949959	1.02464
		0.914284	0.996479
		1.00435	1.04241
		1.05888	1.06493
		1.03808	1.06311
		1.13931	1.08265
		0.844994	0.960774
		0.796101	0.929656
		0.86903	1.01237
		0.949681	0.985057
		0.99329	1.06957
		0.864651	0.955253
		1.00606	0.993934
		1.02885	0.984786
		0.906622	0.97777
		1.08857	0.980577
		0.91673	0.956118
		0.833086	0.967548
		0.994533	1.04796
		0.926751	1.02317
		1.00702	1.0593
		0.901566	0.965317
		1.18467	1.10968
		1.02446	1.03046
		0.878768	0.966174
		1.01938	0.981032
		0.934761	1.00598
		0.893881	0.924356
		1.10435	1.0151
		0.976671	1.02127
		1.00474	1.05683
		1.0063	1.06588
		0.961399	1.01692
		0.96296	1.02439
		0.993997	1.0741
		0.816092	0.844253
		0.961368	0.987025
		0.969195	0.938752
		1.11479	0.974771
		1.02316	0.954339
		0.998776	1.05996
		1.18375	1.08007
		1.05266	1.03547
		1.14966	1.07648
		1.04821	1.00627
		1.01825	1.02271
		0.992549	0.829299
		1.09304	0.949769
		1.06457	0.951081
		1.0742	0.902396
		0.686835	0.660541
		0.838627	0.853885
		0.909884	0.874369
		0.831971	0.809722
		0.680894	0.720672
		0.899532	0.861846
		0.770193	0.844102
		1.0353	0.95197
		1.17538	0.944536
		0.969468	0.890389
		0.950824	0.919092
		1.03602	0.978816
		0.939344	0.953341
		1.14875	1.00007
		0.974372	0.878927
		1.09035	0.948834
		1.07111	0.926716
		1.09344	0.968828
		0.99191	0.923828
		1.08115	0.913195
		0.9177	0.866296
		0.979926	1.03882
		1.10777	0.994794
		0.983125	0.994384
		0.973569	0.917075
		0.545359	0.772525
		1.12931	0.898209
		1.07687	1.0077
		0.810895	0.879546
		0.747203	0.853124
		1.01529	0.925909
		0.750258	0.845847
		1.02637	1.01713
		1.10776	0.99007
		0.552578	0.768
		0.974422	0.90729
		0.415197	0.69772
		0.885649	0.900545
		1.029	0.970073
		0.979315	0.936647
		1.02161	0.933984
		0.974241	0.991122
		0.851758	0.989557
		1.01888	0.875249
		1.1899	1.0176
		1.10304	0.886892
		0.898423	0.894408
		1.01676	0.968689
		0.745731	0.837838
		1.0864	0.938058
		0.932481	0.934849
		0.588336	0.859646
		1.09255	0.979349
		1.05127	0.943599
		1.18788	1.00375
		1.13908	0.927367
		0.335903	0.721302
		1.08222	1.02666
		0.984794	0.975837
		1.08496	0.997036
		1.1261	0.975729
		1.0592	0.992147
		1.13765	1.0347
		1.02805	0.891038
		1.07593	0.984689
		1.0116	0.884561
		1.11965	1.00218
		0.928524	0.927895
		1.11487	1.03446
		0.97714	0.933602
		1.10357	1.00216
		1.01388	1.00656
		0.766843	0.889687
		0.948531	0.960429
		0.987316	0.985938
		0.920346	0.96629
		0.957491	0.957142
		1.09649	1.00856
		1.0321	0.939016
		0.980499	0.916916
		0.92839	1.02981
		0.950987	0.989768
		0.861771	0.935893
		0.930184	1.02257
		0.935571	0.943763
		0.992843	0.971677
		0.898587	0.975229
		1.00638	1.01425
		0.936589	1.00126
		0.880987	0.968297
		0.943472	0.933037
		0.721317	0.977788
		0.938085	0.878605
		0.982323	0.960199
		0.927733	1.01198
		0.861854	0.886873
		1.0062	0.985228
		0.914655	0.999062
		0.985763	0.965049
		0.875703	0.969637
		0.858578	0.967532
		1.00091	1.00961
		1.02207	0.965688
		0.886279	0.941839
		0.891018	0.913256
		0.964509	1.00494
		0.95446	1.01931
		0.950817	1.01426
		0.900456	0.960162
		1.05688	0.988812
		1.0436	1.01842
		1.06327	0.984481
		1.00945	0.965999
		0.875941	0.773376
		0.964541	0.965967
		0.942576	0.958958
		0.831992	1.00206
		0.738129	0.916508
		0.927766	0.956981
		0.894643	0.953787
		1.0671	1.00222
		1.07467	1.0158
		1.0845	0.935027
		0.877594	0.927501
		0.937933	0.93461
		0.780032	0.857994
		0.889269	1.03339
		0.888363	0.945012
		0.87424	0.99724
		0.809314	0.919711
		1.0552	0.982023
		0.884501	0.950505
		1.08095	1.02356
		0.674105	0.882487
		0.904338	0.945288
		0.866499	0.998068
		0.955429	0.986321
		0.67706	0.888263
		0.931706	0.953583
		0.935593	0.997772
		1.06412	1.00627
		0.977804	0.994055
		1.00976	0.975434
		0.983936	0.9716
		0.999337	0.944564
		0.960816	0.97886
		0.977632	0.963098
		0.999649	0.971781
		0.932011	0.916906
		0.724743	0.867131
		0.994382	0.99027
		1.03717	0.990766
		0.985674	0.897297
		1.0434	0.821888
		0.976491	0.888615
		0.790069	0.930379
		0.895036	0.905725
		0.76803	0.871708
		0.882079	0.899255
		0.761802	0.870605
		0.865905	0.912205
		0.921179	0.933566
		0.803566	0.921938
		0.893517	0.971793
		0.767548	0.951542
		0.694733	0.78336
		0.803334	0.898826
		0.764441	0.868171
		0.915115	0.992832
		0.917424	0.929694
		0.858243	0.933742
		0.936105	0.921607
		0.745071	0.884166
		0.863486	0.915017
		0.861748	1.03111
		0.830468	0.970461
		0.686932	0.900601
		0.783721	0.936312
		0.89424	1.01084
		0.875553	0.959273
		0.988577	0.907628
		0.987416	1.02339
		0.848043	0.899516
		0.803399	0.933732
		0.815679	0.925351
		0.691781	0.896784
		0.856144	1.03095
		0.850252	0.976233
		0.905391	0.985023
		0.983472	1.04153
		0.988715	0.972268
		0.816978	0.95074
		0.768948	0.84604
		0.749131	0.958937
		0.819158	0.987657
		0.571424	0.849008
		0.767076	0.914837
		0.462072	0.807452
		0.926075	0.926662
		0.956379	0.943799
		0.985786	0.939889
		0.598327	0.856718
		0.705728	0.931602
		0.784336	0.880643
		0.807029	0.988714
		0.590173	0.805213
		0.776454	0.938168
		0.821686	0.939905
		0.819268	0.921636
		1.14155	1.01031
		0.913211	0.913046
		0.878475	0.940079
		0.825487	0.899324
		0.800885	0.949988
		0.748831	0.947771
		0.606252	0.845688
		1.17106	0.929523
		1.02766	1.04947
		1.0823	1.01163
		0.79806	1.07199
		0.764994	0.881783
		0.833059	0.899907
		0.928688	0.934658
		0.804086	0.898711
		0.888826	0.976005
		0.882541	0.902981
		0.886784	0.938331
		0.94009	0.980291
		1.12105	1.01826
		0.85398	0.984013
		1.28326	1.16807
		1.07684	0.950921
		1.12336	1.0029
		0.96603	0.868937
		0.911773	0.912217
		0.961805	0.951031
		1.02348	1.04718
		1.02141	1.04211
		1.00244	1.06031
		0.964677	1.00767
		1.1439	0.956839
		1.06984	1.12879
		1.03896	1.07767
		0.695097	0.977596
		1.04727	1.03696
		0.821013	0.964944
		0.579216	0.790657
		0.98528	1.00992
		0.979722	1.05419
		1.12907	1.04027
		1.0722	0.989841
		1.03354	1.04616
		1.0085	1.11034
		1.0678	0.967555
		0.787107	0.913187
		0.880893	1.02357
		1.1062	1.05544
		1.04312	1.02535
		0.952386	1.05082
		0.772444	0.939694
		1.06029	0.991104
		0.998849	0.967053
		1.01893	1.10714
		0.996485	1.04491
		1.03386	1.00166
		1.13061	1.09523
		1.05973	1.07794
		0.937919	1.04222
		0.964421	1.04522
		1.06098	1.0337
		0.818834	0.91651
		0.969192	1.04793
		0.852787	0.956325
		0.872386	0.905755
		0.987502	1.03415
		1.11376	1.03708
		0.968571	1.00586
		1.09618	1.02271
		0.833836	0.979173
		0.964256	0.986422
		0.978082	1.03216
		1.03422	1.06431
		0.920421	0.990163
		0.904422	0.951141
		1.00705	1.02708
		1.01266	1.05364
		0.932019	1.07137
		1.016	1.01855
		0.992146	1.05586
		1.21889	1.06836
		0.822964	0.884422
		0.99403	1.01373
		0.90467	1.0187
		1.02989	1.04442
		0.984112	1.03735
		1.03351	1.02091
		0.921423	1.02245
		1.12964	1.06272
		1.01847	1.00352
		0.905504	0.936834
		1.05109	1.03564
		1.02577	0.969158
		1.02805	0.967169
		0.946528	1.08143
		0.995882	1.03448
		1.06223	1.02682
		1.04949	0.995858
		0.961841	0.873718
		0.924945	0.945232
		0.985502	0.942022
		0.981064	0.90559
		1.03964	0.991236
		0.977768	0.945441
		0.988217	0.981592
		1.02543	1.00445
		1.01025	0.982873
		0.970855	0.93908
		0.909404	0.927636
		0.931935	0.955758
		0.884161	0.945649
		0.91643	0.962915
		1.00411	1.01684
		0.988452	0.999157
		0.753023	0.884396
		0.870056	0.978492
		0.751161	0.935936
		0.955371	1.02001
		0.834477	0.92258
		0.820232	0.8678
		0.968574	0.961956
		1.28235	1.18901
		1.01863	0.982187
		0.81738	0.927612
		1.00065	1.06775
		0.884079	0.987892
		1.33274	1.21046
		0.874248	0.971283
		0.945791	0.996751
		0.971834	0.95983
		0.760489	0.947313
		1.0123	0.98647
		0.933607	0.963074
		0.964726	0.956562
		0.866525	0.972544
		0.925282	0.92735
		0.858339	0.96728
		1.04093	1.02022
		0.771729	0.89699
		0.9306	1.0099
		0.327286	0.792426
		0.809075	0.911024
		0.927809	0.957874
		0.920258	0.941468
		0.896398	0.950578
		0.92102	0.962162
		0.931879	0.945646
		0.945693	0.970614
		0.948732	0.994954
		0.888249	0.931953
		0.914747	0.950743
		0.913987	0.943574
		0.916609	0.927858
		0.904719	0.955668
		0.968217	0.954012
		0.706916	0.870869
		0.897512	0.95931
		0.882348	0.904748
		0.694902	0.933391
		0.867495	0.956808
		0.797956	0.967788
		0.802569	0.893001
		0.819288	0.974612
		0.668107	0.88747
		0.943039	0.980067
		0.867012	0.982555
		0.759184	0.919503
		0.939287	1.01148
		0.916898	0.951593
		0.979927	0.953136
		0.883777	0.941853
		1.00941	0.991961
		1.01137	1.03513
		0.888024	0.942933
		0.901984	1.01899
		0.967478	1.02101
		0.977631	1.00645
		0.997518	0.970917
		1.01821	0.993094
		0.873659	0.931234
		0.983911	0.961495
		0.947875	0.975665
		0.993285	0.931936
		0.997882	0.956647
		0.922361	0.924028
		1.04547	0.945488
		1.08726	0.99297
		0.904148	0.987322
		0.879498	0.995805
		0.90973	0.964307
		0.798306	0.928503
		0.77874	0.919848
		0.953718	0.992533
		0.885064	0.98336
		0.90378	0.956373
		0.895725	0.922177
		0.844659	1.00361
		0.903152	0.949577
		0.532613	0.881843
		0.803126	0.988513
		0.756984	0.923747
		0.872333	0.998293
		0.893199	0.967713
		0.931573	1.01237
		0.80534	0.954644
		0.896461	0.936385
		0.883713	1.00486
		0.644371	0.916861
		0.870352	0.961684
		0.761859	0.972533
		0.743474	0.95876
		0.707282	0.924539
		0.957203	1.00551
		0.893196	0.992416
		0.838531	0.95308
		0.988842	1.00895
		0.96476	0.999908
		0.953587	1.04776
		0.752209	0.939086
		0.847386	0.998348
		0.783039	0.914711
		0.865288	1.03089
		0.498549	0.847817
		0.802384	0.963928
		0.944194	1.01807
		0.848687	0.921042
		1.09731	1.01803
		0.378342	0.818126
		0.821674	0.996263
		0.75883	0.91991
		0.945807	1.01473
		0.955472	1.02059
		0.624213	0.883542
		0.985027	0.987753
		0.960296	0.990129
		0.94649	0.998314
		1.01551	0.969323
		0.98649	1.03354
		0.804689	0.964121
		0.657433	0.880705
		0.729739	0.938665
		0.769122	0.973234
		0.891068	0.961587
		0.929852	0.980718
		0.944473	1.00146
		0.943174	1.03189
		1.12102	1.01426
		0.876771	0.945137
		0.857634	0.962843
		0.970183	0.99772
		0.956039	1.0447
		0.897721	1.0078
		0.901486	0.977974
		1.02286	1.02114
		0.947491	1.06983
		1.03838	0.994216
		1.00067	0.966046
		1.06171	1.02309
		1.00625	0.972517
		0.944374	0.943118
		1.08419	1.00951
		0.663625	0.849117
		0.846087	0.903152
		0.960484	0.926962
		1.08858	0.962788
		1.07151	0.935912
		1.01722	0.954866
		0.973734	0.966748
		1.01681	0.975023
		0.919639	0.885282
		0.925928	0.949663
		0.959722	0.967032
		0.832171	0.908986
		0.958236	0.93281
		0.87304	0.926294
		1.00872	0.984849
		0.92527	0.944647
		0.947582	0.981275
		0.950552	0.982351
		0.976011	0.956184
		0.873922	0.929538
		0.957696	1.00046
		0.96149	0.963526
		0.993358	0.977447
		0.888423	0.983049
		1.01144	1.0052
		0.962696	0.985471
		0.925303	0.94258
		1.006	0.982
		0.878406	0.922213
		0.911016	0.940687
		0.965783	0.913875
		0.981164	0.95427
		0.971439	0.999302
		1.04991	0.988202
		0.948743	1.00262
		0.790447	0.924924
		0.98093	0.979746
		0.92082	0.958126
		0.927911	0.935938
		0.851582	0.943764
		0.849843	0.933711
		1.02597	0.960986
		0.847105	0.947023
		0.907887	0.962318
		1.01717	1.01438
		0.922898	0.911945
		0.877901	0.960881
		0.933292	0.996708
		0.920217	0.936359
		0.962897	0.990199
		0.981693	0.986752
		0.897057	0.979475
		0.97497	0.969639
		0.765971	0.880424
		0.992216	1.01282
		0.96843	0.966633
		0.89187	0.95309
		0.763776	0.909617
		1.00379	1.00655
		0.95441	0.952741
		1.10583	1.03122
		0.989939	0.981734
		0.948923	0.918746
		1.03018	1.01366
		0.899587	1.00646
		0.956278	0.962321
		0.96156	0.993286
		1.04933	1.02013
		1.00647	1.01636
		0.945453	0.961503
		0.942178	1.00151
		0.954958	0.976929
		0.824421	0.97975
		0.655541	0.816992
		0.70483	0.839976
		1.03706	0.955534
		0.962007	0.94244
		0.961885	0.919044
		0.975639	0.996688
		0.95594	0.970752
		0.920837	0.897707
		1.05349	0.979241
		0.96925	0.974488
		1.02515	0.994157
		0.765098	0.937238
		0.974826	0.986454
		0.906625	0.931425
		0.919202	0.987932
		0.957016	0.973256
		0.550219	0.84803
		0.877662	0.973547
		0.905918	1.01272
		0.853747	0.964344
		0.853482	0.948755
		0.965005	1.00028
		0.917991	0.996497
		0.983006	1.03105
		0.928688	0.996079
		0.732107	0.889865
		0.766233	0.911542
		0.783841	0.970519
		0.940537	0.973615
		0.902174	0.92551
		1.04377	1.086
		0.825703	0.982995
		0.877729	0.936474
		0.978558	0.980682
		0.842782	0.950611
		0.861677	0.969694
		0.843284	0.970558
		0.858097	0.965739
		0.937806	1.03082
		0.917739	1.04659
		1.07898	1.02742
		0.903101	0.941365
		0.895961	0.96678
		1.03733	0.99759
		0.839554	0.973544
		0.825666	0.932533
		0.889988	0.970245
		0.941796	0.944621
		0.907308	0.990428
		0.755641	1.00252
		1.01139	1.01515
		0.556848	0.851555
		0.787212	0.954697
		0.837043	0.951262
		0.771654	0.975706
		0.792281	0.944039
		0.86903	0.982689
		0.648566	0.916149
		0.744652	0.955658
		1.07954	0.942093
		0.766184	0.918573
		0.678052	0.870194
		0.816451	0.954617
		0.856631	0.979772
		0.795183	0.925502
		0.783465	0.915725
		0.904198	1.01327
		0.877671	1.01515
		0.890154	0.967261
		1.00636	0.991227
		0.79552	0.951344
		0.918319	0.951346
		0.983119	0.951819
		0.915092	0.943104
		0.95003	0.982313
		0.849993	0.959385
		0.858566	0.977592
		1.01926	0.965889
		0.789037	0.975182
		0.987706	0.972367
		0.9744	0.934743
		1.13288	1.00471
		0.995424	0.926531
		1.02156	0.988429
		1.04788	0.975031
		0.98975	1.00591
		1.00969	0.988607
		0.844981	0.968092
		0.928421	1.04298
		0.848673	0.977222
		0.992677	1.00233
		0.996249	0.990034
		1.02321	0.981279
		1.00665	1.00331
		0.952469	0.95605
		0.980851	1.05202
		0.943786	0.998689
		0.935178	0.990607
		1.00856	0.992033
		1.01512	0.960339
		1.07095	0.964137
		1.06613	1.00714
		0.955659	0.979622
		0.945642	0.961801
		0.963793	0.987941
		0.895438	0.974823
		0.944285	0.975719
		0.975	0.985882
		0.985915	0.980031
		1.04653	0.982778
		0.95084	0.973943
		0.921104	0.996598
		0.988779	0.986633
		0.974098	0.958589
		1.01731	1.00826
		0.972375	0.968368
		0.895506	0.955806
		1.0037	0.981511
		0.974029	0.976534
		0.883921	0.944862
		1.00432	0.975004
		1.00518	0.987991
		1.16523	1.31253
		0.878582	0.940985
		1.00453	1.00905
		0.522975	0.808316
		0.99729	0.989745
		0.988437	1.01044
		0.892909	1.00875
		0.961325	1.02431
		0.74837	0.893369
		1.05086	0.990777
		1.26349	1.0658
		1.01351	0.982618
		0.953208	0.975216
		0.727557	0.855038
		1.03886	1.02938
		0.906991	0.977711
		0.895576	0.967972
		0.991062	1.00591
		0.977085	0.967199
		0.860653	0.92743
		0.932412	0.930356
		1.12163	1.07081
		1.13282	1.02575
		1.10556	1.07069
		1.00554	0.989709
		1.01269	0.924421
		0.972197	0.957872
		1.02123	0.984181
		0.881815	0.993389
		0.940336	1.02066
		1.00042	1.00251
		0.905694	1.08081
		1.04052	1.02225
		0.402584	0.751485
		0.790138	0.896662
		1.03853	1.00572
		0.926156	0.989929
		0.851279	0.998163
		0.922876	0.972479
		0.986949	0.960666
		1.01914	0.995935
		1.02315	1.03068
		0.949273	0.971624
		1.04061	0.979179
		0.942142	0.993341
		1.03158	0.98174
		1.00446	0.984522
		0.992418	1.01111
		0.94548	1.02269
		1.03534	1.02114
		1.027	1.00789
		1.02642	1.02561
		1.00248	0.986783
		0.983226	0.9576
		0.879106	0.95502
		0.597474	0.915057
		0.950423	0.99537
		0.976722	0.954703
		0.834519	0.967857
		0.844057	0.990139
		1.01805	0.998347
		0.967955	1.00851
		0.966463	0.959452
		0.935246	0.959547
		0.930781	0.945476
		1.04894	0.964173
		0.935654	0.971723
		0.965082	0.994734
		1.04498	1.02471
		1.25187	1.08167
		0.973186	1.00044
		0.938787	0.930354
		1.05476	0.964546
		1.00174	0.981125
		1.05118	0.977329
		0.94994	0.931104
		0.845044	0.925149
		0.946364	0.985018
		0.924311	0.966108
		0.976677	0.945056
		0.924404	1.00089
		0.788747	0.978814
		0.941969	0.949883
		1.05913	0.986833
		0.932159	0.991698
		1.02137	0.988728
		0.927045	0.965851
		0.932674	0.948272
		0.811689	0.919866
		1.08597	1.05026
		0.936423	0.942111
		1.00533	1.00646
		0.984725	0.993838
		0.954276	0.917646
		0.984758	1.00384
		0.979014	0.969933
		1.05602	0.960122
		1.05758	0.994481
		0.805551	0.913979
		0.881508	0.968665
		0.951439	0.995092
		0.960997	0.970231
		0.874545	0.983716
		0.944773	0.941405
		0.73925	0.965723
		1.16869	1.04255
		0.957524	0.989408
		1.01528	0.982234
		1.12065	1.00893
		0.876833	0.977722
		0.995294	0.965678
		0.992871	0.980671
		0.979349	0.912489
		0.944048	0.980795
		1.07327	0.986201
		1.11082	0.953776
		1.03726	0.937247
		1.06264	0.988854
		1.11474	0.988139
		1.07628	1.0072
		0.986783	1.03548
		0.953743	0.943439
		1.15166	1.01839
		1.07055	1.00725
		1.10998	1.00724
		0.845906	0.898149
		1.01846	0.977411
		1.131	1.02357
		1.08249	1.02601
		1.10449	0.992829
		1.00387	0.958393
		0.884864	0.953958
		1.11029	0.986656
		1.04606	0.991459
		1.07822	1.00044
		0.973875	0.960414
		1.1188	0.998366
		1.03418	1.00453
		0.995872	0.963324
		0.964319	0.971084
		0.561315	0.781412
		0.992671	0.982336
		1.10217	1.02558
		1.03464	0.9824
		0.973311	0.979148
		0.986193	0.985027
		1.02517	0.961584
		1.06849	1.03564
		1.04416	1.01664
		0.954152	0.961683
		1.00675	0.978294
		1.03199	1.01393
		1.14275	1.0083
		1.06407	0.987993
		0.910057	0.965358
		0.960274	0.978094
		0.995904	0.99427
		1.13698	1.04593
		1.04833	1.04555
		0.968983	0.955569
		1.0662	0.967478
		0.912665	0.991193
		1.0027	0.972508
		1.01734	1.00117
		0.877513	0.942986
		0.960675	0.980529
		0.980126	0.986334
		0.929285	1.00336
		0.914349	0.93516
		1.06824	0.987095
		0.969918	0.998655
		1.02109	1.00238
		0.873401	0.997272
		0.880359	0.896624
		0.930047	0.930424
		0.995558	0.927951
		1.02604	0.973286
		0.915722	0.927377
		0.929321	0.963227
		0.907053	0.922619
		0.684482	0.853219
		0.817314	0.910067
		0.877735	0.886379
		0.937013	0.924637
		1.02315	0.967155
		0.96913	0.944962
		0.854777	0.922857
		1.06294	0.937565
		1.06292	0.998683
		0.973266	0.911568
		0.86206	0.920198
		0.986613	0.938425
		1.00462	0.978811
		1.02418	0.982935
		0.977393	0.964442
		0.754458	0.867252
		0.957054	1.00291
		0.966874	0.969014
		0.997489	1.01696
		1.04213	0.959572
		0.926651	0.928679
		0.964976	0.956597
		1.00606	1.01897
		1.05451	0.942846
		0.988668	0.990923
		0.950553	0.96336
		1.07337	1.00031
		1.11279	0.981296
		1.10455	0.983909
		0.985093	0.95528
		0.925704	0.939848
		0.995606	1.00329
		0.862787	0.90994
		0.826178	0.926466
		1.07225	0.968776
		0.873093	0.9628
		0.95436	0.974355
		0.931237	0.956064
		0.98253	0.987386
		0.903855	0.981006
		0.961301	0.926785
		1.02192	0.974633
		1.04286	0.963456
		1.02771	0.940809
		1.0286	0.966912
		0.857597	0.987517
		0.979952	0.965747
		0.793635	1.06787
		1.05471	1.00085
		0.94514	0.94924
		0.96253	0.945529
		1.08423	0.975973
		0.99742	0.98561
		0.78392	0.891236
		1.22318	1.04194
		1.00158	0.922935
		0.949467	0.931769
		0.875024	0.999404
		1.11445	0.968675
		1.11073	0.939688
		1.02887	0.986665
		1.21325	1.0596
		0.958481	0.995957
		0.98932	0.963489
		1.09605	0.978416
		0.976767	0.928722
		0.956167	0.939423
		1.00106	0.974892
		0.989889	0.969659
		0.925154	0.911246
		0.701297	0.851568
		0.739297	0.942655
		0.564171	0.807971
		0.787253	0.891631
		0.907224	0.961124
		0.915105	0.920928
		0.90858	0.909339
		0.887824	0.962537
		0.907159	0.943665
		0.879146	1.01032
		0.879815	0.932325
		0.791535	0.94126
		0.902964	0.926013
		0.926938	0.941402
		0.883813	0.887913
		0.933955	0.932435
		0.935051	0.903599
		0.938161	0.959125
		0.952635	0.970171
		0.907937	0.956387
		0.897639	0.985823
		1.01894	0.944736
		0.912655	0.929872
		0.918354	0.930267
		0.980506	0.916798
		0.751428	0.845344
		0.967194	0.956867
		0.995988	1.00899
		0.96978	0.983309
		0.967603	0.938456
		0.901788	0.956928
		0.818655	0.868208
		1.03478	0.937119
		1.02492	0.98897
		0.956505	0.960183
		0.880921	0.944976
		1.01148	0.971788
		0.992252	1.00931
		0.929244	0.976129
		0.975641	0.956697
		0.967006	0.93294
		0.981673	0.969785
		0.907562	0.941847
		1.00356	0.948618
		1.00253	0.976123
		1.07999	1.01118
		0.933778	0.951756
		1.00017	0.985975
		0.938345	0.97124
		0.894531	0.970944
		0.988566	1.0043
		0.976198	1.02406
		0.940363	0.91528
		0.994686	0.927221
		1.009	0.981251
		0.885076	0.978269
		0.974469	0.986465
		0.941537	0.956426
		1.05633	0.977995
		0.960104	0.975892
		0.78635	0.903728
		0.94966	0.962742
		1.03808	0.974949
		0.903531	0.928437
		1.00263	1.0012
		0.933708	0.955798
		1.00818	1.00178
		0.93756	0.97072
		0.533512	0.849582
		0.934397	0.957698
		0.936441	0.945517
		1.03473	0.974088
		0.99578	0.981837
		0.991196	0.957143
		1.09628	1.0233
		1.04819	0.979858
		0.957089	1.00218
		1.01597	0.994122
		1.00521	1.01562
		1.05845	1.03254
		1.03787	1.03558
		0.965127	0.991782
		1.03388	1.0116
		1.05293	0.998705
		1.01377	1.05705
		0.985635	0.99419
		0.965652	0.982153
		0.979515	0.953607
		1.07286	1.03672
		1.0543	0.989727
		1.08309	1.04058
		0.788177	0.850623
		0.904806	0.96881
		1.15328	1.02868
		1.12963	1.00509
		0.872692	0.978498
		1.11683	1.02272
		1.05859	0.99247
		0.953898	0.984363
		1.05244	0.986936
		0.959899	0.990851
		0.914566	0.870888
		1.12991	1.01985
		1.06383	1.04953
		1.13623	0.997418
		1.0206	1.00258
		1.09493	1.03033
		1.12224	1.01372
		1.07805	1.04667
		1.06306	0.998491
		1.11842	1.01625
		0.828603	0.914762
		1.12823	1.04234
		1.07347	1.01939
		0.997758	0.985097
		1.03263	1.0147
		0.886742	0.88411
		1.0901	1.04675
		0.95053	0.994222
		0.96999	0.982189
		1.07648	1.00148
		1.06358	0.984029
		1.09708	1.00925
		0.821918	0.966051
		1.0857	1.00241
		0.460706	0.858944
		1.09362	0.999266
		1.13818	1.01001
		1.06105	1.01853
		1.14835	0.958401
		0.850924	0.898041
		1.01964	0.950293
		1.15917	1.01343
		1.15689	1.01868
		1.0994	0.988087
		1.03918	0.982438
		0.966713	1.03626
		1.13086	0.972676
		0.649748	0.859183
		1.0588	0.953948
		0.52537	0.763795
		1.0291	1.02067
		1.05285	0.990497
		0.884656	0.967255
		1.09616	0.974904
		0.936356	0.944996
		1.10356	1.04109
		1.00308	0.960481
		0.956193	1.00069
		0.906783	0.94401
		0.937813	1.00669
		0.981098	1.01837
		1.04325	1.03164
		1.04296	1.05598
		1.01007	1.0257
		0.917637	0.948936
		0.818238	0.942863
		0.978907	1.01156
		0.929695	0.944074
		0.860573	0.960259
		0.878097	0.970025
		0.847006	0.985166
		0.744328	0.927155
		0.961469	0.995323
		0.941808	0.952047
		0.914108	0.959113
		0.972095	0.992884
		0.783639	0.949892
		0.902564	0.916701
		0.843507	0.891138
		0.891974	0.925836
		0.865959	0.939255
		0.880213	0.973498
		1.00316	0.947779
		0.794502	0.884031
		0.981653	1.0132
		0.869655	0.921788
		0.883871	0.939065
		0.884571	0.959881
		0.784197	0.831606
		0.876136	0.944629
		0.812018	0.886153
		0.893581	0.991243
		0.949797	0.975364
		0.984429	0.97538
		0.961251	0.975765
		0.950434	0.949995
		0.993775	0.962902
		0.762886	0.857092
		0.779972	0.878514
		0.807674	0.871062
		0.927744	0.93639
		0.892559	0.954597
		1.06403	1.05233
		0.908234	0.987726
		0.871994	0.953927
		0.91207	0.991387
		0.916994	0.926141
		0.96002	0.85169
		0.972145	0.926941
		0.937559	0.972706
		0.845456	0.937299
		0.950731	0.953127
		1.04508	1.00697
		1.09524	1.07544
		0.987905	0.995675
		0.964582	0.988264
		0.925664	0.93855
		0.966045	0.917091
		0.94871	0.914152
		0.936664	0.938414
		0.909998	0.962747
		0.938218	0.956831
		1.05451	1.01188
		0.981	0.991206
		1.02095	1.00478
		0.916836	1.00041
		0.9566	0.962113
		0.845127	0.9136
		0.774282	0.852319
		0.951323	0.988016
		0.9483	0.947084
		0.882594	0.946044
		1.09031	1.01236
		1.01148	0.989194
		0.901104	0.933998
		0.909458	0.967126
		0.880919	0.968441
		0.965873	0.985079
		1.06712	0.998563
		0.928256	0.978348
		0.857723	0.917759
		0.966543	0.993951
		1.11658	1.00027
		0.899231	0.992584
		0.972657	1.02515
		1.00428	0.989977
		1.00251	1.01725
		1.03415	0.982453
		1.02861	1.01012
		1.00342	1.02473
		1.02271	0.977349
		0.979177	1.00012
		1.05829	0.963969
		1.00272	0.965184
		0.972089	0.948197
		1.04714	0.997908
		1.00601	0.969292
		1.07973	0.963096
		0.909937	0.93563
		0.947741	0.954705
		0.845837	0.972771
		1.01371	0.984945
		0.930551	1.00958
		1.04391	0.995368
		0.932006	0.995765
		0.999954	0.975973
		0.840974	0.991983
		0.928662	0.953668
		1.04015	0.980041
		1.06042	0.992808
		0.959397	0.965516
		1.05001	0.993572
		0.912376	1.06722
		1.0109	1.02321
		1.08321	0.989142
		1.05222	1.02011
		1.00377	1.00081
		0.806315	0.881601
		1.06486	0.985245
		1.13318	1.01336
		1.11	0.981802
		0.978315	1.02028
		1.07032	0.955161
		1.0288	0.996461
		1.08615	1.00385
		1.00327	0.991332
		1.03003	1.00478
		0.86803	0.945835
		1.11176	1.00181
		0.963031	0.991762
		0.950577	0.952932
		1.03144	0.992046
		0.984791	0.994588
		1.1113	1.04296
		1.12379	1.00934
		0.960523	0.979124
		1.08364	1.01029
		1.02297	0.969097
		1.14051	1.03285
		1.04365	0.988733
		1.02327	0.958143
		0.98946	1.03415
		1.00121	0.993388
		1.20419	1.03405
		0.994791	0.969598
		1.09236	0.977318
		0.961373	0.907076
		1.1192	1.00568
		0.947107	0.989013
		1.081	0.970689
		1.00059	1.00625
		1.04131	1.0296
		1.07528	1.03558
		1.14567	1.00197
		1.08059	1.02381
		1.17948	1.04368
		1.05226	0.984115
		1.07994	1.01712
		1.00892	1.02438
		0.884559	0.951143
		1.04324	1.02607
		1.03451	0.98824
		0.949351	0.978629
		0.978777	0.999849
		0.997721	0.954375
		0.954034	0.928876
		1.15776	1.01963
		1.10491	1.02371
		0.947828	0.953868
		0.992597	0.999903
		0.884732	1.05151
		1.04219	0.994861
		1.01132	0.933951
		1.01521	0.978877
		1.17094	0.99022
		1.08254	0.9841
		1.09239	0.979193
		1.07896	0.974789
		0.945325	0.967112
		1.09369	0.993452
		1.08151	1.00662
		1.02938	1.00588
		1.01593	1.00969
		1.09143	1.02895
		1.08188	1.00179
		1.12092	1.01162
		1.10601	1.00397
		1.06766	1.00174
		1.08044	0.98078
		1.119	1.03085
		1.08228	1.00516
		1.04305	1.01334
		1.01708	0.98834
		1.09089	1.02984
		0.829129	0.960041
		0.961711	1.0197
		1.11836	0.986521
		1.0284	0.983838
		1.06893	0.963936
		1.03569	0.97252
		1.06818	1.02187
		1.00593	1.00249
		0.855676	0.941613
		1.07331	0.991196
		1.06386	1.00695
		0.933349	0.930844
		1.1188	0.985627
		1.14863	1.00564
		1.00381	0.934798
		1.03046	0.96794
		1.00222	0.987562
		1.13626	0.967183
		1.10835	1.00737
		1.02514	0.989766
		1.084	0.979257
		1.02365	0.976672
		1.12724	0.998693
		1.11504	1.03604
		1.12348	0.970299
		1.1537	1.01689
		1.02961	1.01443
		0.857418	0.952511
		1.01413	0.955033
		1.08209	0.987831
		1.01801	0.987231
		1.17796	1.00913
		1.06356	0.986653
		1.16349	1.01984
		1.10864	0.977563
		1.0792	0.981341
		0.951582	0.995009
		0.902223	0.913556
		0.942894	0.959814
		0.983802	0.946234
		1.1349	1.00378
		0.873023	0.888012
		1.09746	0.994022
		0.941002	0.953932
		1.09191	0.96928
		1.07242	1.03509
		0.962077	0.954009
		0.983379	1.02879
		0.78549	0.88506
		0.998418	0.970657
		1.04567	0.997277
		0.955924	0.996699
		0.948161	0.97207
		0.903376	0.990546
		0.955428	0.991147
		1.10945	1.00366
		1.01793	1.04268
		1.01491	1.02252
		1.09884	1.00287
		0.322779	0.742992
		0.920462	0.943828
		1.04574	1.00818
		1.0084	1.0275
		0.865405	0.942134
		0.997549	0.929231
		1.02651	1.01641
		1.00004	0.989912
		0.989373	0.993885
		1.06461	0.988177
		0.93524	0.94778
		1.1222	0.978417
		1.00192	0.995374
		0.820792	0.904197
		0.980198	0.987518
		0.925861	0.96112
		1.10031	1.03205
		1.01527	0.97307
		0.893556	1.00852
		0.977513	0.976443
		0.979477	0.979375
		0.966029	0.977962
		0.999868	0.985391
		0.903571	0.991298
		1.00154	0.984893
		0.990054	1.03203
		0.84212	0.969932
		0.944058	0.986103
		0.895983	0.869144
		0.0651135	1.1126
		0.902095	0.974666
		0.891027	0.98892
		0.894786	0.964017
		0.981392	0.976434
		0.972504	0.968242
		1.0756	0.99305
		0.998145	1.02528
		1.04842	0.978895
		0.922871	0.981779
		0.956861	0.9959
		0.994022	0.966515
		0.956769	0.960606
		1.03203	0.96657
		1.00528	0.979788
		0.998411	0.983963
		1.02823	0.999534
		1.04063	0.977353
		1.04829	1.00892
		1.01879	1.01334
		1.0073	0.967273
		1.09483	1.00275
		1.02902	0.986391
		1.05722	0.976021
		0.975163	0.954427
		1.01808	0.962133
		1.00943	0.994008
		0.908427	1.00028
		0.880109	0.935592
		0.988994	0.9724
		0.752079	0.958523
		1.01074	0.983985
		0.97174	0.97178
		1.02402	1.02253
		0.956079	0.994759
		0.883135	0.985158
		0.885602	0.983009
		1.06332	1.03004
		1.06161	0.983775
		1.02071	1.0358
		0.879966	0.94419
		1.10239	0.980604
		1.00972	1.00381
		0.941702	0.95801
		0.946349	1.0705
		0.886062	1.00072
		1.2241	1.0499
		1.14456	0.987107
		1.05581	0.975652
		1.0821	0.950805
		1.08632	0.965471
		1.04551	0.959399
		1.07536	1.03426
		0.999736	0.967922
		0.955051	0.92402
		0.989265	0.919971
		1.1612	1.02694
		1.17752	1.04556
		1.0478	0.998864
		1.19019	1.01106
		1.0762	1.00487
		1.08849	0.971275
		1.02562	0.949061
		1.06672	0.985939
		0.999511	0.97072
		0.963056	0.930256
		1.06057	1.01939
		1.14756	1.01679
		0.775089	0.940808
		0.928815	1.08177
		1.12195	0.99921
		1.10723	0.998047
		1.07958	0.965832
		1.0606	0.958863
		1.15149	0.962148
		1.11807	0.994768
		1.09627	0.99541
		1.06316	0.99313
		1.04705	0.997068
		1.12312	0.97922
		0.962823	0.93978
		1.01953	0.953786
		1.14267	0.985857
		1.24037	0.997676
		0.967013	0.996282
		0.90116	0.996692
		1.17018	1.01688
		1.22492	1.0221
		1.04529	1.01159
		1.23145	1.03699
		1.11902	0.982431
		1.02636	0.974199
		0.951587	0.900877
		1.11391	1.00028
		1.00702	1.01044
		1.14021	1.00713
		1.09784	0.997522
		1.21775	1.02204
		1.1257	1.00399
		1.0576	1.01146
		1.04148	0.974263
		1.03559	1.0127
		1.06265	1.00894
		1.10357	0.954738
		1.02632	0.990022
		1.03304	1.01236
		0.991772	1.07552
		0.979576	0.95732
		0.980283	0.930599
		1.02544	0.961072
		1.06931	1.00194
		1.04916	0.96663
		1.00538	1.05104
		0.893212	0.963364
		0.843831	0.946137
		0.93011	1.04014
		1.02341	0.996071
		1.05964	0.971013
		0.960738	0.951995
		0.922341	0.936905
		0.911918	0.989815
		0.976619	1.03008
		1.11695	1.01051
		0.976702	0.989947
		0.99665	0.997577
		1.04583	1.0254
		0.945804	0.999699
		0.862152	0.917902
		1.02381	1.02551
		1.00097	1.03069
		1.09754	1.00378
		1.11061	1.02414
		1.13072	0.975606
		1.14595	0.9601
		1.08657	0.992171
		1.02808	1.02946
		1.02689	1.03501
		1.07434	1.01161
		0.982071	1.00074
		0.976781	0.959558
		1.03936	0.992957
		1.02111	1.02057
		0.910873	0.918044
		0.961087	0.991412
		0.974092	0.944378
		1.07053	0.981815
		0.999607	1.01775
		1.03327	1.04357
		1.01927	0.995594
		0.92866	0.998517
		1.04103	1.02351
		1.06975	0.992478
		0.924753	0.951703
		1.01187	0.967758
		1.15301	1.03967
		0.967002	1.01621
		1.00593	0.988739
		0.912695	1.01877
		0.964701	0.997248
		0.827709	0.971804
		0.914009	0.984087
		0.85177	0.978966
		1.06736	0.966855
		1.06381	1.00425
		1.06784	0.978184
		0.977356	1.00913
		0.967289	0.959376
		0.95782	1.02923
		1.03016	1.01829
		0.992619	0.960566
		0.962515	0.943668
		0.995137	1.01819
		1.09281	0.987932
		1.05171	1.10764
		1.01978	1.01734
		1.07663	1.00887
		1.0487	1.02849
		0.998743	0.964483
		1.06932	1.02398
		0.919248	0.971774
		1.0176	1.0042
		1.00448	1.0245
		1.04253	1.04495
		1.1061	1.02828
		1.17519	0.974064
		1.17226	1.04505
		1.02714	0.972981
		0.957631	0.940995
		0.919566	0.932285
		1.03116	1.01467
		1.0278	1.07186
		0.973853	0.984316
		0.963121	1.02867
		0.940524	0.99306
		0.993934	0.985935
		0.921127	0.891817
		1.0683	1.04865
		1.13092	1.02033
		1.03373	0.984217
		1.04252	0.986606
		0.958582	1.01141
		0.98071	1.01745
		1.01094	1.02337
		0.847658	0.978218
		0.862351	0.984364
		1.17791	1.04395
		1.17545	1.03599
		1.16397	1.03891
		1.06299	1.00466
		1.04858	0.996973
		1.07963	1.0069
		0.915377	0.966312
		0.799241	1.01675
		1.034	0.979517
		0.925075	1.00862
		1.15377	1.08123
		1.05359	1.0407
		1.10369	1.06952
		0.998895	1.05931
		0.910229	0.933428
		0.994565	0.990342
		1.06879	0.975155
		1.00993	1.04674
		1.02666	0.995055
		0.963311	0.989543
		1.09992	1.00299
		1.02346	1.03017
		1.01662	1.05348
		1.30129	0.920574
		0.976477	0.962817
		0.932854	0.967158
		0.98749	0.998055
		0.876338	1.00368
		1.1164	1.03332
		0.790293	0.926901
		1.23286	1.08866
		1.05438	1.0592
		1.02689	1.0288
		0.965954	0.991201
		1.05591	1.02013
		0.920911	0.960662
		0.939342	0.929854
		0.919632	0.961877
		0.894383	0.943083
		1.1382	1.06704
		1.03062	1.03561
		1.0972	1.02727
		0.998453	0.999711
		0.874091	0.946732
		0.957373	0.985259
		0.827795	0.892683
		1.07063	0.994109
		1.048	1.06178
		1.28452	1.05832
		1.25396	1.05597
		1.1158	1.05027
		1.12187	1.0035
		1.04772	0.995909
		0.75975	0.850899
		0.996158	1.00341
		1.06762	1.00807
		1.05121	0.936037
		0.926408	1.01079
		1.06947	0.995528
		1.14999	1.07573
		1.06899	0.966133
		1.18881	1.04011
		0.570153	0.83416
		0.989318	0.960523
		0.980531	0.997715
		1.18395	0.998449
		0.952964	0.968379
		0.918338	1.05093
		0.909145	1.02781
		0.931749	0.960213
		1.01629	0.97423
		1.07053	1.00562
		0.964305	0.997564
		0.909307	0.93679
		0.889794	0.978654
		0.916249	0.997351
		0.820308	0.986888
		0.98561	0.984645
		1.04246	0.988084
		1.05999	0.948312
		1.15113	1.01348
		1.22289	1.00164
		1.03429	0.971607
		1.03726	1.00166
		1.10298	1.01786
		0.980393	0.953348
		1.06394	0.976864
		1.01893	1.02204
		1.04677	1.01033
		0.97138	0.956141
		1.04923	0.993111
		1.07731	0.996339
		1.02543	0.981577
		1.04021	0.976849
		0.982453	0.950884
		0.963659	1.00225
		1.12081	0.99866
		1.09827	0.990387
		1.06368	1.00477
		1.08608	0.987553
		0.954758	0.99962
		0.874857	0.992597
		1.02281	0.989534
		1.10275	0.991295
		0.990173	1.02319
		0.826429	0.939732
		1.02906	0.993596
		1.01124	1.0018
		1.05932	1.06032
		1.02967	0.989171
		1.03961	0.960147
		0.982956	1.02638
		0.931369	0.967818
		0.913105	0.981229
		0.964034	0.936951
		0.931313	0.943589
		1.13001	0.981549
		1.04907	1.00866
		1.08843	0.968185
		1.02336	1.03411
		0.963441	0.944688
		0.8824	0.876724
		0.918784	0.949391
		0.901494	0.949139
		0.904783	0.921537
		0.98601	0.918251
		0.982539	0.930081
		1.11767	1.02673
		1.10422	0.993736
		1.01305	0.970892
		1.06099	0.977293
		1.42218	1.08902
		1.12877	1.01548
		1.04436	0.979442
		1.05843	0.933585
		0.921076	0.970784
		0.933688	1.05046
		0.95725	0.992907
		1.02182	0.984544
		1.1105	0.915303
		0.655046	0.857751
		1.00359	0.961249
		0.946839	0.961569
		0.905173	0.942442
		0.801591	0.844928
		0.947304	0.945885
		0.86816	0.987844
		0.92479	1.00562
		0.8704	0.968067
		1.11641	0.913109
		0.97363	0.977517
		0.85831	0.954828
		0.90784	0.966256
		0.91524	0.960434
		0.54855	0.817645
		0.98909	1.02255
		0.87595	0.95237
		1.05842	0.948519
		0.8869	0.940735
		0.78616	0.887704
		0.96626	0.924082
		0.84069	0.955787
		0.89603	0.948082
		1.01241	0.98152
		1.02917	0.990871
		0.92049	0.935896
		0.88204	1.04914
		1.07979	0.959417
		1.05599	0.964056
		0.99966	0.959015
		0.89647	0.966716
		0.85781	0.895292
		0.99019	0.989324
		1.01301	0.926557
		0.8679	0.943946
		0.95305	0.970401
		1.02661	0.998506
		1.17121	0.938569
		1.20315	1.00781
		1.04057	0.964033
		1.07103	0.998466
		0.8552	0.944173
		1.02913	0.941878
		1.13232	0.971089
		0.97984	1.04221
		0.89723	0.973261
		0.98653	0.939324
		1.12958	0.966997
		1.14129	1.03234
		1.05536	0.97996
		1.02497	0.995259
		1.18682	0.968244
		1.1318	1.00934
		1.11041	0.979777
		1.08399	1.00879
		1.06194	0.994585
		0.92375	0.966097
		0.94692	0.952849
		0.99804	0.97454
		1.01605	1.0175
		1.04987	0.990208
		1.10169	0.983952
		1.11302	0.978089
		0.95664	0.941867
		1.01594	0.933023
		1.27046	1.01168
		1.05356	0.911002
		0.95459	0.978285
		1.06069	0.998
		1.0764	1.00763
		0.90673	0.928606
		0.87446	0.956421
		0.73146	0.811567
		0.89073	0.978496
		0.8305	0.91633
		0.70331	0.89386
		0.89965	0.945263
		0.9139	0.968061
		0.77887	0.953093
		0.97577	0.970799
		0.87978	0.968888
		0.98642	1.0111
		0.90438	0.995325
		0.86201	0.969531
		0.8737	0.967952
		0.92313	0.975473
		0.89961	1.0025
		0.89435	0.981668
		1.07434	0.972709
		0.89791	0.961365
		1.04984	0.979835
		0.84722	0.92441
		0.81332	0.955007
		0.99473	1.00338
		0.95597	0.956836
		0.84633	0.928272
		1.04973	0.990716
		0.99306	0.966665
		0.98972	0.98886
		1.0388	0.965441
		0.94068	0.907165
		0.84267	0.918734
		0.68421	0.906852
		0.95764	0.973205
		0.91864	0.992256
		0.90092	0.960633
		0.93639	0.974936
		1.00948	0.956954
		1.08147	0.94467
		1.05538	1.00026
		1.00763	0.96845
		0.94551	0.982781
		0.90854	0.970082
		0.92817	0.991612
		0.94492	0.921651
		0.99833	0.962598
		0.82545	0.952533
		1.08053	0.980197
		1.09086	0.970881
		1.09589	0.897594
		1.13787	0.997457
		0.85101	0.94897
		0.88503	0.965751
		1.01113	0.937631
		1.05785	0.974412
		0.90859	0.991371
		0.89491	0.912719
		0.92519	0.960483
		1.03848	0.937442
		1.04385	0.96621
		1.05845	0.986228
		0.88198	0.982034
		1.01997	1.00268
		0.82406	0.949296
		0.89346	0.983573
		0.95185	0.988671
		0.92667	0.971816
		0.9765	0.991373
		1.06647	0.97406
		1.0754	0.982083
		1.08032	0.990723
		0.83031	0.960738
		0.97562	1.02025
		0.84528	0.945944
[truncated: 24,651 more rows]

## Sheet: Figure4
Figure4A
Figure4B
NGF	TD
Vehicle	Vehicle	1	2	3	4	5	6	7	8	9	10	11	12	13	14	15	16	17	18	19	20	21	22	23	24	25	26	27	28	29	30	31	32	33
0.008924	1	1.38423	0.667847	0.369209	0.862204	0.524197	0.486166	0.579409	0.0886836	0.372966	1.3632	1.44708	0.467449	0.220735	0.397704	0.50829	0.432439	0.333215	0.857007	0.353769	0.296644	0.891716	1.3009	1.2995	1.33638	0.172518	1.643	1.523	1.14808	0.772053	0.111527	0.872818	0.853522	0.954775
0.0915582	1	0.927927	0.963121	0.281547	1.26499	0.606069	0.0794089	0.677216	0.142502	0.508616	1.22905	1.66596	0.136979	0.471345	0.540371	1.08611	0.471972	0.671193	1.03964	0.601717	0.479036	0.362877	0.700942	0.524882	0.795596	0.0746978	0.673838	0.648941	0.360397	0.970471	0.0864738	1.03519	1.09003	0.860972
0.042788	1	1.70248	1.45394	0.671785	1.44959	0.757773	0.0950077	0.392936	0.185817	0.355287	0.781792	0.796424	0.590262	0.608158	0.68534	0.982821	0.659022	0.549841	0.896573	0.433643	0.700891	0.690847	0.814484	0.84657	0.705122	0.267133	0.620242	0.713553	0.538103	0.698983	0.0694784	0.86696	0.958476	1.01096
0.012558	1	0.479336	0.416155	0.349034	1.67381	1.03552	1.24755	1.62561	0.258685	1.58934	1.64476	0.773972	0.298989	0.266018	0.979923	0.655295	0.605782	0.705505	0.797787	1.43218	0.632958	0.55122	1.73819	1.50338	1.39188	0.103154	1.07078	1.30619	0.622439	1.17176	0.149295	1.38776	1.34043	0.083127
0.014377	1	1.73458	0.721308	0.58916	0.270137	0.00764568	0	0.461493	0.12512	0.200161	0.0442611	0.482211	0.890437	0.133593	1.40881	1.54661	1.14427	1.78973	0.0528049	0.035539	0.142698	1.07419	1.4307	0.723208	0.730761	0.144205	1.72825	1.43135	0.364158	0.594928	0.198397	1.18502	1.02528	0.890951
0.031383	1	1.10849			1.44237	1.0339	0.434476	0.553877	0.263876	0.531791	0.660975	0.837943	0.643085	0.393116	0.92611	0.890301	1.05891	0.395029	1.19622	0.483014	0.452095	0.342283	0.774978	0.682821		0.341628	1.33621	0.812454	0.798762	1.24556	0.316909	1.84241	1.43781
0.0168099	1						0.148447	0.661083	0.0907903	0.758061	0.49234	0.870377	0.391414	0.325154	0.839788	0.826247	0.757573	0.368852	1.52279	0.329704	0.244183	0.455733				0.138024				0.0539174	0.854274	0.902047	0.747615
0.02735	1						0.785009	0.81851	0.874462	0.965181	1.24364	0.610951		0.633006	0.407258	0.53036	0.272098	0.288444	0.841102	0.544263	0.401573	0
0.031674	1													0.245276								0.551026
	1													0.133018
														0.635653
														0.640542
														0.547825
														0.403595

## Sheet: Figure5
Figure5B
	NGF	TD
	Vehicle	Vehicle	DLKi-3511	2BP	6	8	13	20	25	30
	18.3333	5.38889	28.3333	18.6667	10.3333	26.4	26	8.33333	5.66667	6.33333
	24	4.5	24	19.75	17	18.25	25	8.5	12.75	22.4
	29.7143	3.57143	20.75	19.75	15.75	25.5	16.25	5.75	12.6	18
	30.25	7			18.5				9.75
Figure5C
	NGF	TD
	Vehicle	Vehicle	DLKi-3511	2BP	6	8	13	20	25	30
	7.61944	2.88466	8.1436	7.88572	6.21366	7.35474	6.34617	4.06129	2.7152	0.554406
	7.65779	2.84488	8.71505	7.51508	6.08708	4.08727	5.73807	4.53932	5.46237	0.115021
	7.46542	5.11894	8.29886	8.40901	6.63717	6.39955	7.35376	2.02988	7.6329	0.544222
	9.38235	4.67344			6.21427				5.75977	0.310923

## Sheet: Figure6
Figure6B										Figure6C													Figure6E
	NGF	TD
	Vehicle	2BP	8	13	Vehicle	2BP	8	13
	1615.2	923.769	1149.36	1218.8	2173.97	696.557	1013.81	1241.52
	1272.25	1026.06	1885.06	1207.61	1922.99	728.807	1299.17	1331.13
	1700.13	1008.17	1872.57	2334.47	2216.24	425.862	1528.13	2553.8
	1324.55	766.727	1558.9	2527.07	1741.43	787.999	1212.84	1709.64
	1497.11	887.586	1248.22	1391.76	2037.82	555.336	924.821	1046.87
Figure6D
	NGF	TD
	Vehicle	Vehicle	2BP	8	13
	0.440928	0.838442	0.059309	0.775133	0.501798
	0.418342	1.06233	0.056281	0.851554	0.909423
	0.551273	0.648087	0.04091	0.447024	0.240849
	0.566781	1.25373	0.225435	0.617511	0.147879
	0.538421	0.872684	0.12688	1.07741	1.15167
	0.548839	0.97228	0	0.648074	0.732247
	0.523166	1.04756
Figure6F
	NGF	TD
	Vehicle	Vehicle	DLKi-3511	8	13
	0.755562	1.1247	0.087731	0.550539	0.573875
	0.751937	0.822315	0.027619	0.433192	0.345544
	0.730246	0.875393	0.0147	0.787585	0.505077
	0.220559	0.79395	0.015115	0.627112	0.645562
	0.381897	0.789163	0.007768	0.753043	0.50987
	0.343342	0.655963	0.019721	0.488376	0.121354
	0.464276	0.595591	0.002721	0.291298	0.115374
	0.432578	0.49007	0.030697

## Sheet: Figure7
Figure7C	Vehicle	DLKi-3511	8	13
	0	0.012029	0.001233	0.003829
	0.000787	0.005255	0	0.001785
	0.000857	0.004461	0.00101	0
	0.000436	0.00555	0.002586	0.002707
	0	0.003684	0.002656	0.001162
Figure7D	Vehicle	DLKi-3511	8	13
	0	0.179547	0.0937745	0.0147335
	0.002171	0.287825	0.050481	0.016725
	0.049202	0.34134	0	0
	0.012123	0.156397	0.04021	0
Figure7E	Vehicle	DLKi-3511	8	13
	0.030721	0.140465	0.024262	0.054225
	0.082538	0.316344	0.070525	0.072159
	0.057831	0.345926	0.056193	0.121836
	0.061084	0.242169	0.068802	0.085291
Figure7F	Vehicle	DLKi-3511	8	13
	0.018209	0.092357	0.034945	0.02999
	0.035408	0.124305	0.045036	0.021468
	0.06721	0.140273	0.069301	0.093344
	0.039409	0.145583	0.036719	0.049366
	0.031998	0.090549	0.029618	0.031637

## Sheet: Figure8
Figure8B
	Sham	ONC 15h
	Vehicle	Vehicle	DLKi-3511	8	13
	19.29531(F)	97.76663(F)	58.00522(F)	44.6775(F)	61.23813(F)
	13.08304(M)	82.37107(F)	37.47088(M)	35.85569(M)	59.87675(F)
	29.23875(F)	83.29533(M)	67.38639(M)	44.86954(M)	43.38628(F)
		83.12208(M)	52.32113(M)	72.79684(F)	34.60519(F)
		65.69509(M)		48.87993(M)	91.54628(M)
		105.0272(M)		30.7725(F)	61.29489(M)
				78.14174(F)	62.01081(M)
Male(M)
Female(F)

## Sheet: FigureS2
FigureS2
												A

## Sheet: FigureS3
FigureS3A	0.398	FigureS3B	0.383	FigureS3C	0.45	FigureS3D	0.56
	0.454		0.43		0.27		0.27
	0.527		0.582		0.2		0.23
	0.498		0.564		0.52		0.43
	0.291		0.461		0.35		0.46
	0.201		0.507		0.38		0.19
	0.364		0.524		0.53		0.61
	0.335		0.528		0.43		0.55
					0.69		0.37
					0.38		0.46
					0.42		0.51
					0.58		0.46
					0.56		0.68
					0.48		0.75
					0.65		0.79
					0.26		0.58
					0.53		0.66
					0.38		0.76
					0.56		0.66
					0.66		0.73
					0.47		0.53
					0.56		0.72
					0.54		0.55
					0.5		0.68
					0.33		0.59
					-0.35		0.78
					0.55		0.69
					0.09		0.43
					0.4		0.58
					0.33		0.33
					-0.1		0.53
					0.35		0.46
					0.09		0.56
					0.33		0.62
					0.34		0.48
					0.41		0.61
					0.08		0.51
					0.4		0.63
					0.4		0.65
					0.37		0.32
					0.7		0.5
					0.26		0.63
					0.08		0.73
					0.09		0.7
					-0.12		0.41
					0.34		0.63
					-0.24		0.76
					0.28		0.37
					0.2		0.51
					0.468569		0.711
					0.462046		0.555
					0.245618		0.64
					0.423452		0.547
					0.550234		0.503
					0.504313		0.56
					0.526928		0.675
					0.362425		0.75
					0.566904		0.535
					0.257591		0.441
					0.614541		0.74
					0.734927		0.708
					0.510685		0.335
					0.319527		0.706
					0.347553		0.492
					0.141		0.678
					0.25		0.559
					0.451		0.653
					0.462		0.587
					0.356		0.593
					0.442		0.638
					0.346		0.535
					0.049		0.493
					0.251		0.63
					0.051		0.575
					0.369		0.623
					0.304		0.519
					0.011		0.516
					0.365		0.465
					0.299		0.724
					0.288		0.523
					0.181		0.697
					-0.508		0.425
					0.139		0.611
					0.712		0.709
					0.553		0.65
					-0.33		0.426
					-0.084		0.44
					0.05		0.35
					-0.066		0.465
					0.03		0.578
					0.199		0.538
					0.161		0.336
					0.411		0.485
					0.185		0.531
					0.52		0.66
					0.1		0.53
					0.04		0.51
					0.21		0.49
					0.3		0.59
					0.56		0.69
					0.05		0.51
					0.41		0.49
					0.47		0.58
					0.54		0.63
					0.15		0.45
					0.39		0.56
					0.4		0.71
					0.51		0.6
					0.52		0.58
					0.417		0.568714
					0.336		0.599679
					0.547		0.687797
					0.43		0.640375
					0.372		0.41018
					0.169		0.156251
					0.232		0.268666
					0.469		0.501171
					0.251		0.403007
					0.238		0.514153
					0.246		0.286778
					0.067		-0.20412
					-0.492		-0.166
					-0.324		0.042
					-0.02		0.166
					0.01		0.332
					0.529		0.628
					0.033		0.528
					0.739		0.574
					0.395		0.5
					0.029		0.64
					0.537		0.485
					0.748		0.594
					0.131		0.644
					0.526		0.403
					0.444		0.533
					0.598		0.507
					0.395383		0.691059
					0.329335		0.508956
					0.596076		0.421813
					0.501086		0.618446
					0.195394		0.558993
					0.423918		0.624843
					0.132621		0.587011
					0.214657		0.681108
					0.405581		0.653586
					0.55054		0.694524
					0.534813		0.42042
					0.562616		0.749477
					0.497208		0.685627
					0.518345		0.546401
					0.424842		0.48033
					-0.09		0.118
					0.606		0.567
					0.223		0.599
					0.714		0.415
					0.043		0.418
					0.536		0.589
					0.388		0.171
					0.677		0.405
					0.251		0.553
					0.316		0.498
					0.442		0.475
					0.383		0.328
					0.207		0.683
					0.496		0.564
					0.276		0.587
					0.600838		0.568413
					0.618802		0.633294
					0.370181		0.640942
					0.422365		0.715814
					0.620141		0.604066
					0.481115		0.626917
					0.559825		0.609099
					0.480071		0.475106
					0.673018		0.481286
					-0.38642		0.151042
					0.302065		0.413912
					0.604687		0.620432
					0.523141		0.603274
					0.161674		0.519956
					0.540193		0.206474
					-0.011		0.382
					0.049		0.366
					0.281		0.579
					-0.061		0.413
					0.069		0.559
					-0.038		0.591
					0.375		0.497
					0.514		0.717
					0.156		0.546
					0.283		0.392
					0.551		0.431
					0.414		0.517
					0.414		0.323
					0.611		0.539
					0.489		0.593
					0.594		0.41572
					0.12		0.439586
					0.52		0.371956
					0.425		0.136204
					0.654		0.779893
					0.557		0.506588
					0.305		0.32253
					0.53		0.485774
					0.344		0.178616
					0.565		0.674639
					0.103		0.41621
					0.32		0.467254
					0.461		0.277331
					0.206		0.547318
					0.502		0.306656
					0.558427		0.46218
					0.199842		0.294539
					0.486896		0.202812
					0.370637		0.632345
					0.284232		0.515758
					0.543168		0.343091
					0.003		0.012
					0.274		0.28
					0.179		0.07
					0.52		0.48
					0.281		0.375
					0.424		0.276
					0.36		0.293
					0.186		0.466
					0.539		-0.116
					0.256		0.102
					0.216		0.441
					0.344		0.492
					0.516		0.12
					0.284		0.239
					0.538		-0.197
					-0.075		-0.04421
					0.466799		0.345718
					0.614842		0.537615
					0.476602		0.048114
					0.549497		0.036507
					0.569644		0.48926
					0.559725		0.369035
					0.624878		0.422173
					0.55381		0.485311
					0.502315		0.448563
					0.71528		0.612193
					0.151142		-1.72018
					-0.03707		0.362267
					-0.3869		-0.33198
					-0.11607		0.043117
					0.126516		0.434722
					0.429406		0.284445
					0.073889		0.300043
					0.498709		0.380433
					0.476074		-1.15642
					0.044508		-1.43486
					0.407452		-0.37466
					0.455143		-0.08057
					0.095774		0.250801
					0.39907		0.399775
					0.177293		-0.30654
					0.45179		-0.22424
					0.481846		-0.13884
					0.464553		-0.38097
					0.512061		-0.89629
					0.554229		0.505578
					-0.61574		-1.26168
					0.517169		0.082055
					0.618725		0.548049
					0.559982		0.66416
					0.468898		-1.15874
					0.544283		-1.9722
					0.411689		0.293491
					0.628075		-0.50307
					0.563017		-0.4959
					0.696022		-0.12296
					0.305695		0.441562
					0.318595		0.151905
					0.425547		-0.40923
					0.167584		0.405916
					0.588972		0.577686
					-0.04187		0.138339
					0.159253		0.687775
					0.239729		0.309761
					0.159809		0.630449
					0.431968		-0.7328
					0.514498		-0.16467
					0.416509		-0.27613
					0.410762		0.256461
					0.468471		-0.21406
					0.275916		0.124176
					0.088129		-0.02584
					0.622765		-0.2418
					0.549814		-0.09843
					0.304292		-0.00064
					0.350411		0.294241
					0.45404		0.163562
					0.587874		0.696654
					0.674436		0.551867
					0.112676		-0.26999
					0.077122		0.193324
					0.37148		0.216264
					0.227886		0.056021
					0.408695		0.491792
					0.35585		0.513334
					0.559456		0.608583
					0.347428		0.040026
					0.460436		0.033639
					0.212278		0.409818
					0.349925		0.594832
					0.366909		0.037928
					0.291196		0.062303
					0.498289		0.227273
					0.379271		0.191786
					0.243387		0.383026
					0.307379		0.436307
					0.365776		0.323029
					0.272894		0.490557
					0.495193		0.35695
					0.407223		0.300953
					0.517407		0.317873
					0.474917		-0.31309
					0.668737		-0.24816
					0.37696		-0.61658
					0.554428		0.670673
					0.609774		0.484476
					0.497873		0.502579
					0.475679		0.630582
					0.736694		0.597361
					0.489477		0.488337
					0.451906		0.665382
					0.558814		0.541318
					0.59852		0.477653
					0.597029		0.589944
					0.607189		0.485383
					0.515117		-0.07567
					0.4772		0.159448
					0.508473		0.680755
					0.259649		0.325075
					0.383846		0.48415
					0.495546		0.397469
					0.171216		0.203456
					0.003949		0.237005
					0.413507		0.53552
					0.399754		0.509945
					0.363716		0.496434
					0.399911		0.355558
					0.418409		0.15689
					0.38178		0.274285
					0.391917		0.216656
					0.609187		0.327905
					0.5		0.2
					0.6		0.72
					0.61		0.52
					0.39		0.26
					0.61		0.48
					0.55		0.73
					0.64		0.44
					0.64		0.34
					0.68		0.68
					0.63		0.7

[truncated: 8 more sheets: FigureS4, FigureS7, FigureS9, FigureS10, FigureS11, FigureS12, FigureS13, FigureS14]
